# Supplementary material for: Nongenetic surface engineering of mesenchymal stromal cells with polyvalent antibodies to enhance targeting efficiency
Source: Nat Commun. 2023 Sep 19;14:5806. doi: 10.1038/s41467-023-41609-8 (PMC10509227; doi:10.1038/s41467-023-41609-8)
Supplement: Supplementary file 4 — Source Data [file 41467_2023_41609_MOESM4_ESM.xlsx]

## Sheet: Figure 1a
Figure 1a

## Sheet: Figure 1b
Figure 1b
									anti-VCAM1	DM1-antiVCAM1	DM2-antiVCAM1
								Wavelength (nm)	Absorbance	Absorbance	Absorbance
								230	0.57749	0.63645	0.79596
								231	0.53848	0.60781	0.75578
								232	0.49902	0.58074	0.71749
								233	0.45968	0.55545	0.68134
								234	0.42085	0.5323	0.64762
								235	0.38292	0.51146	0.61658
								236	0.34629	0.49319	0.58855
								237	0.31121	0.47762	0.56376
								238	0.27794	0.4648	0.54235
								239	0.24673	0.45473	0.52423
								240	0.21794	0.44743	0.5095
								241	0.19176	0.44293	0.49815
								242	0.16855	0.44124	0.49034
								243	0.14838	0.44232	0.48599
								244	0.13137	0.44584	0.48505
								245	0.11718	0.45142	0.48702
								246	0.10534	0.45859	0.49138
								247	0.0954	0.46685	0.49761
								248	0.08673	0.47382	0.50332
								249	0.08001	0.48406	0.51281
								250	0.0746	0.49448	0.5229
								251	0.07047	0.50482	0.53333
								252	0.06744	0.51484	0.5437
								253	0.06526	0.52423	0.55379
								254	0.06383	0.53275	0.56326
								255	0.0631	0.54018	0.57197
								256	0.06296	0.54644	0.57977
								257	0.06345	0.55134	0.58641
								258	0.06442	0.55489	0.59184
								259	0.06582	0.55704	0.59593
								260	0.06752	0.55779	0.5986
								261	0.06949	0.55715	0.59978
								262	0.07159	0.55512	0.59945
								263	0.07389	0.5518	0.59758
								264	0.07633	0.54719	0.59427
								265	0.07888	0.5413	0.58959
								266	0.0814	0.53418	0.58354
								267	0.08389	0.52588	0.57618
								268	0.08601	0.51525	0.56641
								269	0.08847	0.50513	0.55721
								270	0.0908	0.49404	0.54699
								271	0.09306	0.48216	0.5359
								272	0.09518	0.46967	0.52396
								273	0.09768	0.4596	0.51407
								274	0.09965	0.44716	0.50162
								275	0.10149	0.43428	0.48846
								276	0.10311	0.4209	0.47454
								277	0.10437	0.40699	0.45988
								278	0.10533	0.39243	0.44438
								279	0.10581	0.37727	0.42808
								280	0.1059	0.36149	0.41099
								281	0.10547	0.34509	0.39315
								282	0.10454	0.32811	0.37467
								283	0.10307	0.31064	0.35557
								284	0.10101	0.29269	0.33589
								285	0.0984	0.2744	0.3158
								286	0.09522	0.25588	0.29542
								287	0.09157	0.23713	0.27475
								288	0.08747	0.21826	0.25394
								289	0.08296	0.19928	0.23313
								290	0.07805	0.18045	0.21241
								291	0.07288	0.16174	0.19199
								292	0.0674	0.14338	0.17203
								293	0.06221	0.12708	0.15449
								294	0.05662	0.11047	0.13657
								295	0.05108	0.09488	0.11968
								296	0.04563	0.0804	0.10394
								297	0.0404	0.06714	0.08942
								298	0.03549	0.05517	0.07618
								299	0.03093	0.04456	0.06418
								300	0.02669	0.03528	0.05345
								301	0.02281	0.02732	0.04397
								302	0.01933	0.0205	0.03575
								303	0.01629	0.01486	0.02865
								304	0.0137	0.01027	0.02273
								305	0.01146	0.00653	0.01783
								306	0.00963	0.00349	0.01382
								307	0.00807	0.0011	0.01056
								308	0.00682	-0.000785121	0.00791
								309	0.0059	-0.00216	0.00582
								310	0.0052	-0.00313	0.00418
								311	0.00476	-0.00376	0.00291
								312	0.00444	-0.00414	0.0019
								313	0.00419	-0.00436	0.00112
								314	0.00394	-0.00448	0.000388986
								315	0.00371	-0.00464	-0.000168502
								316	0.0035	-0.00476	-0.000650821
								317	0.00337	-0.00489	-0.00103
								318	0.00335	-0.00502	-0.0013
								319	0.00335	-0.0051	-0.00146
								320	0.00342	-0.00521	-0.00154
								321	0.00347	-0.0053	-0.00159
								322	0.00345	-0.0053	-0.0016
								323	0.0034	-0.00529	-0.00164
								324	0.00332	-0.00526	-0.00161
								325	0.00327	-0.00517	-0.00153
								326	0.00316	-0.00508	-0.0014
								327	0.00311	-0.0049	-0.00138
								328	0.00297	-0.00469	-0.0013
								329	0.0028	-0.00449	-0.00122
								330	0.00261	-0.00427	-0.00111

## Sheet: Figure 1c
Figure 1c
FITC Mean value
C166 control	C166 anti-VCAM1	C166 DNA-antiVCAM1	K562 control	k562 anti-VCAM1	k562 DNA-antiVCAM1
231	2410	2430	168	227	223
227	2301	2420	167	231	236
226	2457	2380	169	223	227

## Sheet: Figure 1d
	Figure 1d

## Sheet: Figure 2c
Figure 2c	FITC Mean value
	Control	Nonspecific	MAV-K562	PAV-K562
	267	986	9254	63543
	268	1033	7539	58137
	269	1031	8034	57980

## Sheet: Figure 2f
Figure 2f		Cell count per mm2
		Control			MAV-K562			PAV-K562
	0 dyn/cm2	5.1948	5.1948	6.49351	649.351	690.909	700	779.221	831.169	789.61
	2 dyn/cm2	12.6506	8.43373	9.03614	112.771	81.4458	82.8916	183.132	162.169	167.229
	4 dyn/cm2	6.62651	6.62651	7.22892	30.6024	36.8193	19.2771	101.205	77.1084	81.9277
	8 dyn/cm2	5.42169	6.62651	6.0241	23.6145	16.3855	15.4217	49.1566	51.8072	39.1566

## Sheet: Figure 2g
Figure 2g				Cell count per mm2
				Control			MAV-K562			PAV-K562
			5.5×106 DI	6.62651	6.62651	7.22892	13.8	13.2	15.84	17.6626	18.4578	25.3012
			1.6×107 DI	6.62651	6.62651	7.22892	30.6024	36.8193	19.2771	101.205	77.1084	81.9277
			3.3×107 DI	6.62651	6.62651	7.22892	36.9	43.6	40.3	124.6	108.44	112.33

## Sheet: Figure 3b
Figure 3b		FITC Mean value
		Control	Nonspecific	MAV-MSCs	PAV-MSCs
		24.3	630	815	9112.5
		25	632	852.7	10487.8
		25.5	640	832.3	9369.4

## Sheet: Figure 3d
Figure 3d			Cell count per mm2
			Control			MAV-MSCs			PAV-MSCs
		2 dyn/cm2	16.4	14.4	19	56.0241	56.0241	65.7831	105.422	104.819	122.289
		4 dyn/cm2	13.1	9.8	10	34.3374	34.3374	36.747	80.7229	83.7349	87.3494
		8 dyn/cm2	7.5	9.2	8.2	18.6747	25.9036	18.9157	48.1928	60.241	59.0361

## Sheet: Figure 3e
Figure 3e			Enhancement efficiency (%)
			MAV-MSCs			PAV-MSCs
		2 dyn/cm2	200	200	296	535	531	636
		4 dyn/cm2	213	215	237	640	668	700
		8 dyn/cm2	125	212	127	480	648	620

[truncated: 35 more sheets: Figure 3i, Figure 4c, Figure 4d, Figure 5c, Figure 5d, Figure 5e, Figure 5f, Figure 5h, Figure 5i, Figure 5j, Figure 5k, Figure S2a, Figure S2b, Figure S2c, Figure S2d, Figure S2e, Figure S3, Figure S4a, Figure S4b, Figure S5b …]
